# Supplementary material for: A Novel Function of TLR2 and MyD88 in the Regulation of Leukocyte Cell Migration Behavior During Wounding in Zebrafish Larvae
Source: Front Cell Dev Biol. 2021 Feb 15;9:624571. doi: 10.3389/fcell.2021.624571 (PMC7917198; doi:10.3389/fcell.2021.624571)
Supplement: Supplementary file 1 [file Data_Sheet_1.ZIP]

Archive with 25 entries (25 files):
- Supplementary Movies/Movie S1 tlr2 wt_unchallenged neutrophils.avi
- Supplementary Movies/Movie S10 tlr2 mutant_distant neutrophils.avi
- Supplementary Movies/Movie S11 myd88 wt_distant neutrophils.avi
- Supplementary Movies/Movie S12 myd88 mutant_distant neutrophils.avi
- Supplementary Movies/Movie S13 tlr2 wt_distant macrophages.avi
- Supplementary Movies/Movie S14 tlr2 mutant_distant macrophages.avi
- Supplementary Movies/Movie S15 myd88wt_distant macrophages.avi
- Supplementary Movies/Movie S16 myd88 mutant_distant macrophages.avi
- Supplementary Movies/Movie S17 tlr2 wt_local resident neutrophils.avi
- Supplementary Movies/Movie S18 tlr2 mutant_local resident neutrophils.avi
- Supplementary Movies/Movie S19 myd88 wt_local resident neutrophils.avi
- Supplementary Movies/Movie S2 tlr2 mutant_unchallenged neutrophils.avi
- Supplementary Movies/Movie S20 myd88 mutant_local resident neutrophils.avi
- Supplementary Movies/Movie S21 tlr2 wt_local resident macrophages.avi
- Supplementary Movies/Movie S22 tlr2 mutant_local resident macrophages.avi
- Supplementary Movies/Movie S23 myd88 wt_local resident macrophages.avi
- Supplementary Movies/Movie S24 myd88 mutant_local resident macrophages.avi
- Supplementary Movies/Movie S3 tlr2 wt_unchallenged macrophages.avi
- Supplementary Movies/Movie S4 tlr2 mutant_unchallenged macrophages.avi
- Supplementary Movies/Movie S5 myd88 wt_unchallenged neutrophils.avi
- Supplementary Movies/Movie S6 myd88 mutant_unchallenged neutrophils.avi
- Supplementary Movies/Movie S7 myd88 wt_unchallenged macrophages.avi
- Supplementary Movies/Movie S8 myd88 mutant_unchallenged macrophages.avi
- Supplementary Movies/Movie S9 tlr2 wt_distant neutrophils.avi
- Supplementary Movies/Thumbs.db
